# Supplementary material for: A vascular smooth muscle cell X-box binding protein 1 and transglutaminase 2 regulatory circuit limits neointimal hyperplasia
Source: PLoS One. 2019 Apr 3;14(4):e0212235. doi: 10.1371/journal.pone.0212235 (PMC6447169; doi:10.1371/journal.pone.0212235)
Supplement: S1 Dataset — (XLSX) [file pone.0212235.s005.xlsx]

## Sheet: Sheet1
Fig1. (B)		14 and 21 days post ligation
		Intima/Media Ratio				Intima thickness (mm)
	14 days	Xbp1WT	Xbp1D		Xbp1WT	Xbp1D
			0.764			1201.58
			0.899553			1332.94
			0.6225			1029.92
			1.052			2597.7
			0.72686			1241.21
			0.89			1471
			0.726977			1544.34
			0.877			1610.81
			0.4847			861.64
			0.968856			1630.71
			0.6264			1243.97
			0.694695			1103.3
		Intima/Media Ratio				Intima thickness (mm)
	21 days	Xbp1WT	Xbp1D		Xbp1WT	Xbp1D
		1.1862	3.589		1085.2	3688.27
		1.369	2.257		1682.61	4507.11
		0.703	2.306		2866.46	3633.09
		1.273	2.1594		1267.47	4271.08
		1.071	3.007		1683.65	3647.71
		1.383	3.592		1868.06	2137.95
		1.372	2.5		1544.32	2164.16
		1.236	2.423		1322.12	2600.1
		1.003	3.163		1666.13	2531.62
		1.55	2.934		1792.72	2298.02
			2.876		1281.15	2515.34
					1657.92	1493.84
					1352.62	1922.76
					1895.25	2319.29
					1171.42	3010.51
					1431.68	2742.28
					1967.26	2989.71
					2028.07	2682.58
					2467.95	3129.96
					1496.91	3966.95
					1437.76	2516.12
					1077.24	2120.84
					1325.21	1804.51
					1402.01	1959.11
					2326.53	1920.06
					1895.3	3294.76
						2838.9
						2953.67
Fig1. (C)	Migration		(number of cell counted)
	Xbp1WT	Xbp1D	NT		Xbp1WT	Xbp1D	PDGFBB (10ng/ml)
	150	486			650	890
	170	462			789	800
	180	450			698	925
	174	490			612	1125
Fig1. (D)	Proliferation		(colorimetric assay)
	Xbp1WT	Xbp1D	NT (O.D. 462nm)		Xbp1WT	Xbp1D	PDGFBB (10ng/ml)		(O.D. 462nm)
	0.419	0.191			0.667	0.501
	0.342	0.229			0.82	0.673
	0.428	0.278			0.939	0.687
	0.368	0.258			0.586	0.705
	0.321	0.282			0.519	0.722
	0.391	0.268			0.463	0.789
	0.359	0.411			0.606	0.848
	0.33	0.404			0.566	0.914
	0.324	0.351			0.414	0.937
	0.34	0.284			0.548	0.435
Fig2. (A)	Densitometry (Image J)
	Xbp1WT	Xbp1D	(a-XBP1)		Xbp1WT	Xbp1D	(a-TG2)		Xbp1WT	Xbp1D	(a-CRE)
	1765.67	271.204			2261.26	1418.35			N.S.	1366.82
	1663.27	300.156			1937.37	1067.67			N.S.	1277.56
	1805.2	437.756			2057.14	1561.27			N.S.	1305.55
	1468.12	355.167			1850	1237.12			N.S.	1293.12
Fig2. (B)	Densitometry (Image J)
	Tgm2WT	Tgm2D	(a-TG2)		Tgm2WT	Tgm2D	(a-XBP1)		Tgm2WT	Tgm2D	(a-CRE)
	10192	179.066			4497.34	738.046			N.S.	5150.14
	8437.26	200.53			5324.41	825.154			N.S.	4537.13
	9676.43	238.653			4928.21	756.035			N.S.	4625.13
	8983.17	180.103			5600.69	935.406			N.S.	4025.86
Fig2. (C)	Densitometry (Image J)
	Xbp1D	(a-TG2)			Xbp1D (XBP1s plasmid)		(a-TG2)		Xbp1D	(a-FLAG)
	483.272			2369.98					965.39
	287.456			2078.17					747.125
	358.313			1986.58					687.763
Fig2. (D)	Densitometry (Image J)
	MOCK	TG2 siRNA	(a-TG2)	XBP1 siRNA	(a-TG2)		MOCK	TG2 siRNA	(a-XBP1)		XBP1 siRNA	(a-XBP1)
	682.151	298.034		189.162			856.203	430.209			266.77
	576.136	211.15		176.181			801.124	480.315			305.33
	605.121	300.162		201.167			767.128	400.126			350.117
Fig2. (E)	Activity (O.D. 450) Transamidation Activity Assay
		Xbp1WT	Xbp1D	BPA	[5- (biotinamido)pentylamine]
		0.138	0.233
		0.126	0.399
		-	0.362
Fig3. (A)	Densitometry (Image J)
	Tgm2WT	Tgm2D	Xbp1WT	Xbp1D	(a-IRE1a)
	28.84	124.805	469.403	1736.32
	40.671	147.356	366.121	1547.66
	35.465	147.861	415.532	1630.51
	42.762	137.978	478.523	1656.52
Fig3. (B)	Densitometry (Image J)
	Tgm2WT	Tgm2D	Xbp1WT	Xbp1D	(a-GRP78)
	344.615	708.346	558.283	1615.5
	287.653	837.356	636.28	1813.28
	380.51	698.153	567.176	1712.61
	400.365	735.516	701.108	1598.35
Fig3. (C)	Densitometry (Image J)
	MOCK	TG2 siRNA	XBP1 siRNA	(a-IRE1a)
	746.891	4384.75	9567.05
	865.982	3647.54	8317.24
	708.236	4102.36	8678.14
	837.635	3545.61	8935.64
Fig4. (A)	Densitometry (Image J)
				30	60	180	360	min
	Xbp1WT	Xbp1D	NT	Xbp1D	Xbp1D	Xbp1D	Xbp1D	MG132 mM
	64.107	24.583		42.579	109.586	166.277	136.436
	67.283	28.37		35.987	112.453	164.234	134.67
	68.26	25.36		35	109.768	168.567	132.147
Fig4. (C)	Densitometry (Image J)
	MOCK	XBP1 siRNA (24H)		XBP1 siRNA (48H)		(a-K48-linked-Ubiquitin)
	982.557	1235.3		1482.96
	856.259	1311.29		1572.93
	924.112	1254.97		1630.19
	MOCK	XBP1 siRNA (24H)		XBP1 siRNA (48H)		(a-SUMO1)
	624.482	381.85		119.03
	790.184	392.24		132.7
	603.153	385.722		117.898
Fig4. (C)	Densitometry (Image J)
	MOCK	XBP1 siRNA (24H)		XBP1 siRNA (48H)		(a-TG2)
	5685.66	1163.24		482.783
	5437.32	1075.14		398.341
	6227.18	1225.14		453.343
	MOCK	XBP1 siRNA (24H)		XBP1 siRNA (48H)		(a-XBP1)
	1981.7	305.441		17.456
	1357.67	128.643		40.632
	1767.43	198.321		37.316
Fig5. (B)		14 and 21 days post ligation
		Intima/Media Ratio				Intima thickness (mm)
	14 days	Tgm2WT	Tgm2D		Tgm2WT	Tgm2D
			0.85			1102.06
			0.895			1533.64
			0.495			821.85
			0.3582			620.33
			0.7941			1391.64
			0.782			1024.39
			0.61548			777.2
		Intima/Media Ratio				Intima thickness (mm)
	21 days	Tgm2WT	Tgm2D		Tgm2WT	Tgm2D
		1.17566	1.42055		1171.42	1368.93
		0.529368	2.56213		1451.64	3423.72
		1.05156	2.29148		1929.26	2358.55
		1.02529	1.57692		2128.07	2902.35
		0.848711	1.34412		2677.95	1720.52
		0.978068	1.2239		1528.22	2838.28
		0.850579	1.90769		1456.56	3356.39
		0.923533	1.96998		977.24	3558.68
		0.845382	2.3694		872.41	3936.43
					2046.53	2541.29
					702.77	4043.19
					1486.3	3678.34
					1762.65	3034.49
					1695.67	3380.15
					1336.53	3558.75
					1302.21	3331.37
					1358.01	3711.72
					2897.53	3804.03
					1961.3	4184.54
					2151.11	2833.08
					3027.73	3001.93
					2132.96	1157.36
					2147.57	1251.77
						1219.01
						1041.26
Fig5. (C)	Migration		(number of cell counted)
	Tgm2WT	Tgm2D	NT			Tgm2WT	Tgm2D	PDGFBB (10ng/ml)
	100	254				500	700
	120	251				486	686
	137	200				525	598
	150	226				497	745
Fig5. (D)	Proliferation		(colorimetric assay)
	Tgm2WT	Tgm2D	NT (O.D. 462nm)			Tgm2WT	Tgm2D	PDGFBB (10ng/ml)		(O.D. 462nm)
	0.318	0.378				0.559	0.712
	0.305	0.375				0.568	0.732
	0.273	0.389				0.648	0.734
	0.26	0.348				0.598	0.856
	0.275	0.333				0.463	0.766
	0.285	0.352				0.539	0.76
	0.279	0.344				0.455	0.653
	0.296	0.343				0.424	0.559
	0.285	0.345				0.93	0.7
	0.304	0.3				0.535	0.655
S2 Fig5.	qPCR	fold Change (RQ) 2-DDCT		XBP1 Levels in smooth muscle cells
	Xbp1WT	Xbp1D	Tgm2WT	Tgm2D
	1.20407	0.000104358	1.10401	1.00938
	1.04808	0.000124822	0.988685	3.20458
	1.22767	0.000373437	1.5613	3.44564
	1.3213	0.000101544	1.05965	3.3826
	qPCR	fold Change (RQ) 2-DDCT		TG2 Levels in smooth muscle cells
	Xbp1WT	Xbp1D	Tgm2WT	Tgm2D
	1.22127	1.99927	1.69105	0.000162169
	0.65759	1.547	0.682429	7.1421e-05
	0.524974	1.50814	2.02499	0.000125407
	1.27862	2.92933	0.427921	9.38752e-05
